# Supplementary material for: Importance of Transcript Variants in Transcriptome Analyses
Source: Cells. 2024 Sep 8;13(17):1502. doi: 10.3390/cells13171502 (PMC11394320; doi:10.3390/cells13171502)
Supplement: Supplementary file 1 [file cells-13-01502-s001.zip]

Archive with 1 entries (1 files):
- cells-3125475-supplementary.pdf
